# Supplementary material for: Impact of a 24-Week Workplace Physical Activity Program on Oxidative Stress Markers, Metabolic Health, and Physical Fitness: A Pilot Study in a Real-World Academic Setting
Source: J Funct Morphol Kinesiol. 2025 Sep 12;10(3):348. doi: 10.3390/jfmk10030348 (PMC12452330; doi:10.3390/jfmk10030348)
Supplement: Supplementary file 1 [file jfmk-10-00348-s001.zip]

Archive with 1 entries (1 files):
- jfmk-3822525-supplementary.pdf
